# Supplementary material for: Advances in the First Line Treatment of Pediatric Acute Myeloid Leukemia in the Polish Pediatric Leukemia and Lymphoma Study Group from 1983 to 2019
Source: Cancers (Basel). 2021 Sep 9;13(18):4536. doi: 10.3390/cancers13184536 (PMC8472575; doi:10.3390/cancers13184536)
Supplement: Supplementary file 1 [file cancers-13-04536-s001.zip]

Archive with 1 entries (1 files):
- cancers-1344375-SI.pdf
